# Supplementary material for: Pharmacological Evaluation of Angelica keiskei Extract: Molecular Interaction Analysis in Hepatocellular Carcinoma
Source: Curr Issues Mol Biol. 2025 May 29;47(6):401. doi: 10.3390/cimb47060401 (PMC12191638; doi:10.3390/cimb47060401)
Supplement: Supplementary file 1 [file cimb-47-00401-s001.zip]

Archive with 1 entries (1 files):
- cimb-3645934-supplementary.pdf
